# Supplementary material for: A Comparative Study of Microbial Communities, Biogenic Amines, and Volatile Profiles in the Brewing Process of Rice Wines with Hongqu and Xiaoqu as Fermentation Starters
Source: Foods. 2024 Aug 2;13(15):2452. doi: 10.3390/foods13152452 (PMC11311568; doi:10.3390/foods13152452)
Supplement: Supplementary file 1 [file foods-13-02452-s001.zip]

Archive with 1 entries (1 files):
- foods-3001236-supplementary.pdf
